# Supplementary material for: Carbonized Dual-Layer Balsa Wood Membrane for Efficient Oil–Water Separation in Kitchen Applications
Source: Membranes (Basel). 2025 May 24;15(6):160. doi: 10.3390/membranes15060160 (PMC12195240; doi:10.3390/membranes15060160)
Supplement: Supplementary file 1 [file membranes-15-00160-s001.zip]

Archive with 5 entries (5 files):
- Video S1..mp4
- Video S2.mp4
- Video S3.mp4
- Video S4.mp4
- Video S5.mp4
